# Supplementary material for: Two new species and a new record of yellow Cantharellus from tropical Quercus forests in eastern Mexico with the proposal of a new name for the replacement of Craterellus confluens
Source: MycoKeys. 2021 May 20;80:91–114. doi: 10.3897/mycokeys.80.61443 (PMC8159916; doi:10.3897/mycokeys.80.61443)
Supplement: XML Treatment for Cantharellus parvoflavus [file mycokeys.80.61443-treatment2.xml]

<!DOCTYPE tp:taxon-treatment
  PUBLIC "-//TaxonX//DTD Taxonomic Treatment Publishing DTD v0 20100105//EN" "tax-treatment-NSO.dtd">
<tp:taxon-treatment xmlns:tp="http://www.plazi.org/taxpub"><tp:treatment-meta><kwd-group><label>Taxon classification</label><kwd><named-content xmlns:xlink="http://www.w3.org/1999/xlink" content-type="kingdom">Fungi</named-content></kwd><kwd><named-content xmlns:xlink="http://www.w3.org/1999/xlink" content-type="order">Scleractinia</named-content></kwd><kwd><named-content xmlns:xlink="http://www.w3.org/1999/xlink" content-type="family">Fungiidae</named-content></kwd></kwd-group><mixed-citation publication-type="journal"><person-group><name><surname>Montoya</surname><given-names>Leticia</given-names></name><name><surname>Herrera</surname><given-names>Mariana</given-names></name><name><surname>Bandala</surname><given-names>Victor M.</given-names></name><name><surname>Ramos</surname><given-names>Antero</given-names></name></person-group><article-title>Two new species and a new record of yellow <italic><tp:taxon-name><tp:taxon-name-part taxon-name-part-type="genus" reg="Cantharellus">Cantharellus</tp:taxon-name-part></tp:taxon-name></italic> from tropical <italic><tp:taxon-name><tp:taxon-name-part taxon-name-part-type="genus" reg="Quercus">Quercus</tp:taxon-name-part></tp:taxon-name></italic> forests in eastern Mexico with the proposal of a new name for the replacement of <italic><tp:taxon-name><tp:taxon-name-part taxon-name-part-type="genus" reg="Craterellus">Craterellus</tp:taxon-name-part> <tp:taxon-name-part taxon-name-part-type="species" reg="confluens">confluens</tp:taxon-name-part></tp:taxon-name></italic></article-title><source>MycoKeys</source><day>20</day><month>5</month><year>2021</year><volume>80</volume><fpage>91</fpage><lpage>114</lpage><pub-id pub-id-type="doi">10.3897/mycokeys.80.61443</pub-id></mixed-citation></tp:treatment-meta><tp:nomenclature><tp:taxon-name><object-id xmlns:xlink="http://www.w3.org/1999/xlink" content-type="arpha" xlink:type="simple">F88E8CBA-A1CE-56A3-AFF4-AE3DFE6B75D1</object-id>
                <tp:taxon-name-part taxon-name-part-type="genus" reg="Cantharellus">Cantharellus</tp:taxon-name-part>
                <tp:taxon-name-part taxon-name-part-type="species" reg="parvoflavus">parvoflavus</tp:taxon-name-part>
                <object-id xmlns:xlink="http://www.w3.org/1999/xlink" content-type="mycobank" xlink:type="simple">838106</object-id>
              </tp:taxon-name><tp:taxon-authority>M. Herrera, Bandala &amp; Montoya</tp:taxon-authority><tp:taxon-status xmlns:xlink="http://www.w3.org/1999/xlink" xlink:type="simple">sp. nov.</tp:taxon-status><xref ref-type="fig" rid="F2">Figs 2c, d</xref><xref ref-type="fig" rid="F4">, 4</xref></tp:nomenclature><tp:treatment-sec sec-type="Holotype" id="SECID0EOJBI"><title>Holotype.</title><p>Mexico. Veracruz: Municipality of Alto Lucero, NE Mesa de Venticuatro, 450–500 m a.s.l. gregarious, on ground, under <italic><tp:taxon-name><tp:taxon-name-part taxon-name-part-type="genus" reg="Quercus">Quercus</tp:taxon-name-part> <tp:taxon-name-part taxon-name-part-type="species" reg="oleoides">oleoides</tp:taxon-name-part></tp:taxon-name></italic> Schltdl. &amp; Cham., 2 Oct 2017, Montoya 5423 (XAL).</p></tp:treatment-sec><tp:treatment-sec sec-type="diagnosis" id="SECID0E6JBI"><title>Diagnosis.</title><p>Differing from other related <tp:taxon-name><tp:taxon-name-part taxon-name-part-type="genus" reg="Cantharellus">Cantharellus</tp:taxon-name-part> <tp:taxon-name-part taxon-name-part-type="authority">species</tp:taxon-name-part> (<tp:taxon-name-part taxon-name-part-type="infraspecific-rank">subgenus</tp:taxon-name-part> <tp:taxon-name-part taxon-name-part-type="subgenus" reg="Parvocantharellus">Parvocantharellus</tp:taxon-name-part>)</tp:taxon-name> by the pileus surface with appressed fibrils at center, broadly ellipsoid basidiospores 6–9 (–9.5) × 4.5–5 µm [<italic>Q</italic>–= 1.52–1.57 (n=3)], pileipellis terminal hyphae (23–) 25–75 (–80) µm × (3.5–) 4–8 µm, mostly cylindrical, often subclaviform, subventricose or somewhat narrowly utriform.</p></tp:treatment-sec><tp:treatment-sec sec-type="Gene sequences ex-holotype" id="SECID0EYKBI"><title>Gene sequences ex-holotype.</title><p><abbrev xmlns:xlink="http://www.w3.org/1999/xlink" xlink:title="large subunit of the ribosome" id="ABBRID0E5KBI" xlink:type="simple">nLSU</abbrev><ext-link xmlns:xlink="http://www.w3.org/1999/xlink" ext-link-type="gen" xlink:href="MT371337" xlink:type="simple">MT371337</ext-link>; <italic>tef</italic>-1α <ext-link xmlns:xlink="http://www.w3.org/1999/xlink" ext-link-type="gen" xlink:href="MT449706" xlink:type="simple">MT449706</ext-link>.</p></tp:treatment-sec><tp:treatment-sec sec-type="etymology" id="SECID0EOLBI"><title>Etymology.</title><p>Referring to a small, yellow chanterelle; from <italic>parvus</italic> (Lat.): small and <italic><tp:taxon-name><tp:taxon-name-part taxon-name-part-type="genus" reg="Cantharellus"/><tp:taxon-name-part taxon-name-part-type="species" reg="flavus">flavus</tp:taxon-name-part></tp:taxon-name></italic> (Lat.): yellow</p></tp:treatment-sec><tp:treatment-sec sec-type="description" id="SECID0EAMBI"><title>Description.</title><p><bold><italic>Pileus</italic></bold> 6–26 mm diam, subhemispheric in young, becoming convex to plane convex and centrally depressed, some finally irregularly infundibuliform; margin incurved when young, becoming inflexed to somewhat straight, undulate or irregular or more or less crenate, not or obscurely translucid striate; surface dry, with appressed fibrils at center when young, glabrous at remaining areas, with waxy appearance, bright yellow-orange (5A5–A8) with tiny white to light yellow scales in the center when young, paler at edge when young. <bold><italic>Hymenophore</italic></bold> decurrent or shortly decurrent, with gill-like folds up to 2 mm deep, subdistant to more frequently distant, at times forked, moderately thick with margin entire or often irregular or eroded, frequently intervenose, some specimens (especially towards the stipe) with irregular low and sinuous veins, often with lower irregular anastomosis among the folds, in some specimens the anastomosis occur practically in the whole hymenophore, while in others only at some areas, especially at pileus margin, with some short lamellulae-like folds, concolorous with the pileus. <bold><italic>Stipe</italic></bold> (10–) 15–42 × 2–6 mm, broadened towards the apex, somewhat fused, compressed at times or furrowed, solid but soon fistulous to hollow, glabrous, concolorous with pileus. <bold><italic>Context</italic></bold> fleshy, concolorous with pileus or somewhat paler, with waxy appearance, odor mild, agreeable; taste mild, agreeable.</p><p><bold><italic>Basidiospores</italic></bold> 6–9 (–9.5) × 4.5–5 µm [<italic>X</italic>– = 7.6–7.8 × 4.9–5 µm, <italic>Q</italic>– = 1.52–1.57 (n = 3)], broadly ellipsoid, smooth, thin-walled, hyaline, inamyloid, with granular contents or refractive droplets. <bold><italic>Basidia</italic></bold> 50–83 (–89) × (6–) 7–10 µm, narrowly clavate to subcylindrical, with 2–5 sterigmata, thin-walled, hyaline; subhymenium composed of cylindrical hyphae 4–6 µm diam. <bold><italic>Cystidia</italic></bold> absent. <bold><italic>Pileipellis</italic></bold> composed of intermingled hyphae of 4–7 µm diam, cylindrical, hyaline, yellowish in group, terminal hyphae (23–) 25– 75 (–80) × (3.5–) 4–8 µm, mostly cylindrical, often subclaviform, subventricose or somewhat narrowly utriform, moderately straight to flexuous, inamyloid, thick-walled (&lt;1 µm thick), smooth, hyaline. <bold><italic>Pileus trama</italic></bold> composed of cylindrical to inflated hyphae, 4–7 µm diam, slightly thick-walled (&lt;1 µm thick), hyaline, some with weakly refringent contents. <bold><italic>Hymenophoral trama</italic></bold> composed of hyphae 4–5 µm diam, thin-walled, some with weakly refringent contents. Clamp connections present in all tissues.</p><fig id="F4" position="float" orientation="portrait"><object-id xmlns:xlink="http://www.w3.org/1999/xlink" content-type="doi" xlink:type="simple">10.3897/mycokeys.80.61443.figure4</object-id><object-id xmlns:xlink="http://www.w3.org/1999/xlink" content-type="arpha" xlink:type="simple">01C45ACF-8DE2-55DA-A437-57A73B9EE32F</object-id><label>Figure 4.</label><caption><p><italic><tp:taxon-name><tp:taxon-name-part taxon-name-part-type="genus" reg="Cantharellus">Cantharellus</tp:taxon-name-part> <tp:taxon-name-part taxon-name-part-type="species" reg="parvoflavus">parvoflavus</tp:taxon-name-part></tp:taxon-name></italic> (Montoya 5423, holotype) <bold>a</bold> basidiospores <bold>b</bold> Terminal elements of the pileipellis <bold>c</bold> basidia <bold>d</bold> longitudinal section of pileipellis. Scale bars: 5 μm (<bold>a</bold>); 10 μm (<bold>b, c</bold>); 25 μm (<bold>d</bold>).</p></caption><graphic xmlns:xlink="http://www.w3.org/1999/xlink" xlink:href="mycokeys-80-091-g004.jpg" position="float" orientation="portrait" xlink:type="simple" id="oo_545052.jpg"><uri content-type="original_file" xlink:type="simple">https://binary.pensoft.net/fig/545052</uri></graphic></fig></tp:treatment-sec><tp:treatment-sec sec-type="habitat" id="SECID0EUOBI"><title>Habitat.</title><p>Solitary to gregarious, rare in the study area, on soil, in tropical oak forest, under <italic><tp:taxon-name><tp:taxon-name-part taxon-name-part-type="genus" reg="Quercus">Quercus</tp:taxon-name-part> <tp:taxon-name-part taxon-name-part-type="species" reg="oleoides">oleoides</tp:taxon-name-part></tp:taxon-name></italic>, September-October, known in the coastal plain of central Veracruz State, east coast of Mexico.</p></tp:treatment-sec><tp:treatment-sec sec-type="material" id="SECID0EFPBI"><title>Specimens examined.</title><p>Mexico. Veracruz, Municipality of Alto Lucero, NE Mesa de Venticuatro, 392–433 m a.s.l., 27 Sep 2016, Herrera 204; 20 Oct 2017, Herrera 229 (all at XAL).</p></tp:treatment-sec><tp:treatment-sec sec-type="remarks" id="SECID0EKPBI"><title>Remarks.</title><p>The phylogenetic analysis supports (with high values of bootstrap and Bayesian posterior probabilities 100/1) the distinction of <italic><tp:taxon-name><tp:taxon-name-part taxon-name-part-type="genus" reg="Cantharellus">Cantharellus</tp:taxon-name-part> <tp:taxon-name-part taxon-name-part-type="species" reg="parvoflavus">parvoflavus</tp:taxon-name-part></tp:taxon-name></italic> as a new species, sister to <italic><tp:taxon-name><tp:taxon-name-part taxon-name-part-type="genus" reg="Cantharellus">C.</tp:taxon-name-part> <tp:taxon-name-part taxon-name-part-type="species" reg="appalachiensis">appalachiensis</tp:taxon-name-part></tp:taxon-name></italic> from USA. This latter species, besides their basidiomes being somewhat larger [pileus 10–50 mm/stipe 15–75 × 3–10 (–13) mm], are not distinctly yellow, only dingy yellow, usually dull brown, pale or yellowish-brown at margin, darker to brown on disc (<xref ref-type="bibr" rid="B45">Petersen and Ryvarden 1971</xref>; <xref ref-type="bibr" rid="B5">Bigelow 1978</xref>). Moreover, <italic><tp:taxon-name><tp:taxon-name-part taxon-name-part-type="genus" reg="Cantharellus">C.</tp:taxon-name-part> <tp:taxon-name-part taxon-name-part-type="species" reg="appalachiensis">appalachiensis</tp:taxon-name-part></tp:taxon-name></italic> has wider broadly-ellipsoid basidiospores [(6.6–) 7.4–8.2 (–8.9) × (4.4–) 4.8–5.6 (–5.9) µm or (6–) 7.5–9 (–10.5) × (4–) 4.5–5.5 (–6) µm] and wider pileipellis hyphae (3–14.5 µm diam. or 9–14 µm diam.) (<xref ref-type="bibr" rid="B45">Petersen and Ryvarden 1971</xref>; <xref ref-type="bibr" rid="B5">Bigelow 1978</xref>).</p><p><italic><tp:taxon-name><tp:taxon-name-part taxon-name-part-type="genus" reg="Cantharellus">Cantharellus</tp:taxon-name-part> <tp:taxon-name-part taxon-name-part-type="species" reg="parvoflavus">parvoflavus</tp:taxon-name-part></tp:taxon-name></italic> is similar to yellow forms of <italic><tp:taxon-name><tp:taxon-name-part taxon-name-part-type="genus" reg="Cantharellus">C.</tp:taxon-name-part> <tp:taxon-name-part taxon-name-part-type="species" reg="minor">minor</tp:taxon-name-part></tp:taxon-name></italic>, because they have a hygrophoroid appearance, but this latter is usually bright yellow orange to orange, fading to pale orange-buff or pale orange, with glabrous pileus surface, bigger, ellipsoid, slightly phaseoliform basidiospores (6–) 7.5–10 (–11.5) × (4–) 4.5–6 (–6.5) µm and pileipellis terminal elements subcylindrical to subventricose (<xref ref-type="bibr" rid="B5">Bigelow 1978</xref>; <xref ref-type="bibr" rid="B8">Buyck et al. 2010</xref>). <italic><tp:taxon-name><tp:taxon-name-part taxon-name-part-type="genus" reg="Cantharellus">Cantharellus</tp:taxon-name-part> <tp:taxon-name-part taxon-name-part-type="species" reg="romagnesianus">romagnesianus</tp:taxon-name-part></tp:taxon-name></italic> is close to <italic><tp:taxon-name><tp:taxon-name-part taxon-name-part-type="genus" reg="Cantharellus">C.</tp:taxon-name-part> <tp:taxon-name-part taxon-name-part-type="species" reg="parvoflavus">parvoflavus</tp:taxon-name-part></tp:taxon-name></italic> but it develops grey-brown colors in the pileus, its hymenophore has forked veins, often spaced, larger basidiospores [(8–) 9–11.5 (–12.5) × 4–6 (–6.5), Q = 1.71–2.28] and with different shape (<xref ref-type="bibr" rid="B43">Olariaga et al. 2017</xref>).</p></tp:treatment-sec><tp:treatment-sec><!--Section generated to contain objects referenced in tp:taxon-treatment.--><fig id="F2" position="float" orientation="portrait"><object-id xmlns:xlink="http://www.w3.org/1999/xlink" content-type="doi" xlink:type="simple">10.3897/mycokeys.80.61443.figure2</object-id><object-id xmlns:xlink="http://www.w3.org/1999/xlink" content-type="arpha" xlink:type="simple">DC15697E-345D-5D01-B0AC-6A1DAD5577B5</object-id><label>Figure 2.</label><caption><p>Basidiomes of <italic><tp:taxon-name><tp:taxon-name-part taxon-name-part-type="genus" reg="Cantharellus">Cantharellus</tp:taxon-name-part></tp:taxon-name></italic> species <bold>a, b</bold><italic><tp:taxon-name><tp:taxon-name-part taxon-name-part-type="genus" reg="Cantharellus">C.</tp:taxon-name-part> <tp:taxon-name-part taxon-name-part-type="species" reg="veraecrucis">veraecrucis</tp:taxon-name-part></tp:taxon-name></italic> (<bold>a</bold> Bandala 4505, holotype <bold>b</bold> Herrera 142) <bold>c, d</bold><italic><tp:taxon-name><tp:taxon-name-part taxon-name-part-type="genus" reg="Cantharellus">C.</tp:taxon-name-part> <tp:taxon-name-part taxon-name-part-type="species" reg="parvoflavus">parvoflavus</tp:taxon-name-part></tp:taxon-name></italic> (<bold>c</bold> Montoya 5423, holotype <bold>d</bold> Herrera 229) <bold>e, f</bold><italic><tp:taxon-name><tp:taxon-name-part taxon-name-part-type="genus" reg="Cantharellus">C.</tp:taxon-name-part> <tp:taxon-name-part taxon-name-part-type="species" reg="tabernensis">tabernensis</tp:taxon-name-part></tp:taxon-name></italic> (<bold>e</bold> Herrera 120 <bold>f</bold> Herrera 131). Scale bars: 10 mm.</p></caption><graphic xmlns:xlink="http://www.w3.org/1999/xlink" xlink:href="mycokeys-80-091-g002.jpg" position="float" orientation="portrait" xlink:type="simple" id="oo_545050.jpg"><uri content-type="original_file" xlink:type="simple">https://binary.pensoft.net/fig/545050</uri></graphic></fig></tp:treatment-sec><ref-list><ref id="B45"><mixed-citation xmlns:xlink="http://www.w3.org/1999/xlink" xlink:type="simple"><person-group><name name-style="western"><surname>Petersen</surname><given-names>RH</given-names></name><name name-style="western"><surname>Ryvarden</surname><given-names>L</given-names></name></person-group> (<year>1971</year>) <article-title>Notes on cantharelloid fungi IV. Two new species of <italic><tp:taxon-name><tp:taxon-name-part taxon-name-part-type="genus">Cantharellus</tp:taxon-name-part></tp:taxon-name></italic>. Svensk Bot. Tidskr.</article-title><volume>65</volume>: <fpage>399</fpage>–<lpage>405</lpage>.</mixed-citation></ref><ref id="B5"><mixed-citation xmlns:xlink="http://www.w3.org/1999/xlink" xlink:type="simple"><person-group><name name-style="western"><surname>Bigelow</surname><given-names>HE</given-names></name></person-group> (<year>1978</year>) <article-title>The cantharelloid fungi of New England and adjacent areas.</article-title><source>Mycologia</source><volume>70</volume>(<issue>4</issue>): <fpage>707</fpage>–<lpage>756</lpage>. <ext-link xlink:type="simple" ext-link-type="doi" xlink:href="10.1080/00275514.1978.12020280">https://doi.org/10.1080/00275514.1978.12020280</ext-link></mixed-citation></ref><ref id="B8"><mixed-citation xmlns:xlink="http://www.w3.org/1999/xlink" xlink:type="simple"><person-group><name name-style="western"><surname>Buyck</surname><given-names>B</given-names></name><name name-style="western"><surname>Lewis</surname><given-names>DP</given-names></name><name name-style="western"><surname>Eyssartier</surname><given-names>G</given-names></name><name name-style="western"><surname>Hofstetter</surname><given-names>V</given-names></name></person-group> (<year>2010</year>) <article-title><italic><tp:taxon-name><tp:taxon-name-part taxon-name-part-type="genus">Cantharellus</tp:taxon-name-part> <tp:taxon-name-part taxon-name-part-type="species">quercophilus</tp:taxon-name-part></tp:taxon-name></italic> sp. nov. and its comparison to other small, yellow or brown American chanterelles.</article-title><source>Cryptogamie, Mycologie</source><volume>31</volume>(<issue>1</issue>): <fpage>17</fpage>–<lpage>33</lpage>.</mixed-citation></ref><ref id="B43"><mixed-citation xmlns:xlink="http://www.w3.org/1999/xlink" xlink:type="simple"><person-group><name name-style="western"><surname>Olariaga</surname><given-names>I</given-names></name><name name-style="western"><surname>Moreno</surname><given-names>G</given-names></name><name name-style="western"><surname>Manjón</surname><given-names>JL</given-names></name><name name-style="western"><surname>Salcedo</surname><given-names>I</given-names></name><name name-style="western"><surname>Hofstetter</surname><given-names>V</given-names></name><name name-style="western"><surname>Rodríguez</surname><given-names>D</given-names></name><name name-style="western"><surname>Buyck</surname><given-names>B</given-names></name></person-group> (<year>2017</year>) <article-title><italic><tp:taxon-name><tp:taxon-name-part taxon-name-part-type="genus">Cantharellus</tp:taxon-name-part></tp:taxon-name></italic> (<tp:taxon-name><tp:taxon-name-part taxon-name-part-type="order">Cantharellales</tp:taxon-name-part></tp:taxon-name>, <tp:taxon-name><tp:taxon-name-part taxon-name-part-type="phylum">Basidiomycota</tp:taxon-name-part></tp:taxon-name>) revisited in Europe through a multigene phylogeny.</article-title><source>Fungal Diversity</source><volume>83</volume>(<issue>1</issue>): <fpage>263</fpage>–<lpage>292</lpage>. <ext-link xlink:type="simple" ext-link-type="doi" xlink:href="10.1007/s13225-016-0376-7">https://doi.org/10.1007/s13225-016-0376-7</ext-link></mixed-citation></ref></ref-list></tp:taxon-treatment>
