# Supplementary material for: Two new species and a new record of yellow Cantharellus from tropical Quercus forests in eastern Mexico with the proposal of a new name for the replacement of Craterellus confluens
Source: MycoKeys. 2021 May 20;80:91–114. doi: 10.3897/mycokeys.80.61443 (PMC8159916; doi:10.3897/mycokeys.80.61443)
Supplement: XML Treatment for Cantharellus tabernensis [file mycokeys.80.61443-treatment3.xml]

<!DOCTYPE tp:taxon-treatment
  PUBLIC "-//TaxonX//DTD Taxonomic Treatment Publishing DTD v0 20100105//EN" "tax-treatment-NSO.dtd">
<tp:taxon-treatment xmlns:tp="http://www.plazi.org/taxpub"><tp:treatment-meta><kwd-group><label>Taxon classification</label><kwd><named-content xmlns:xlink="http://www.w3.org/1999/xlink" content-type="kingdom">Fungi</named-content></kwd><kwd><named-content xmlns:xlink="http://www.w3.org/1999/xlink" content-type="order">Scleractinia</named-content></kwd><kwd><named-content xmlns:xlink="http://www.w3.org/1999/xlink" content-type="family">Fungiidae</named-content></kwd></kwd-group><mixed-citation publication-type="journal"><person-group><name><surname>Montoya</surname><given-names>Leticia</given-names></name><name><surname>Herrera</surname><given-names>Mariana</given-names></name><name><surname>Bandala</surname><given-names>Victor M.</given-names></name><name><surname>Ramos</surname><given-names>Antero</given-names></name></person-group><article-title>Two new species and a new record of yellow <italic><tp:taxon-name><tp:taxon-name-part taxon-name-part-type="genus" reg="Cantharellus">Cantharellus</tp:taxon-name-part></tp:taxon-name></italic> from tropical <italic><tp:taxon-name><tp:taxon-name-part taxon-name-part-type="genus" reg="Quercus">Quercus</tp:taxon-name-part></tp:taxon-name></italic> forests in eastern Mexico with the proposal of a new name for the replacement of <italic><tp:taxon-name><tp:taxon-name-part taxon-name-part-type="genus" reg="Craterellus">Craterellus</tp:taxon-name-part> <tp:taxon-name-part taxon-name-part-type="species" reg="confluens">confluens</tp:taxon-name-part></tp:taxon-name></italic></article-title><source>MycoKeys</source><day>20</day><month>5</month><year>2021</year><volume>80</volume><fpage>91</fpage><lpage>114</lpage><pub-id pub-id-type="doi">10.3897/mycokeys.80.61443</pub-id></mixed-citation></tp:treatment-meta><tp:nomenclature><tp:taxon-name><object-id xmlns:xlink="http://www.w3.org/1999/xlink" content-type="arpha" xlink:type="simple">8752B33B-2B07-5870-BA23-D7FCBAAA9A81</object-id>
                <tp:taxon-name-part taxon-name-part-type="genus" reg="Cantharellus">Cantharellus</tp:taxon-name-part>
                <tp:taxon-name-part taxon-name-part-type="species" reg="tabernensis">tabernensis</tp:taxon-name-part>
              </tp:taxon-name><tp:taxon-authority>Feib. &amp; Cibula, Mycologia 88: 299 (1996)</tp:taxon-authority><xref ref-type="fig" rid="F2">Figs 2e, f</xref><xref ref-type="fig" rid="F5">, 5</xref></tp:nomenclature><tp:treatment-sec sec-type="description" id="SECID0EXUBI"><title>Description.</title><p><bold><italic>Pileus</italic></bold> 10–30 mm diam, hemispheric to convex, becoming broadly conical to plane convex and faintly depressed in the disc, margin incurved when young, somewhat inflexed to straight with age or somewhat reflexed, not striate, not or faintly undulate or crenulate; hygrophanous, with dull appearance, some with greyish appressed fibrils at center and smooth at the margin when young, smooth to glabrescent with age; light yellow (2.5Y 8/6–8/8, 4A5). <bold><italic>Hymenophore</italic></bold> decurrent or shortly decurrent, with gills up to 3 mm deep, subdistant to more frequently distant, continuous, or forked at different levels, moderately thick; margin entire, at times with irregular anastomosis among folds, with short lamellulae-like folds; yellow to egg yellow (10YR 8/8) brighter than the pileus. <bold><italic>Stipe</italic></bold> (15–) 19–40 × 2–6 mm, central or at times slightly eccentric, equal, occasionally somewhat applanate, at times slightly fused or broader at base, solid to hollow, often furrowed especially below, hygrophanous, surface smooth, concolorous with the pileus; mycelium whitish to pale yellowish. <bold><italic>Context</italic></bold> 1–3 mm thick cream color to yellowish, odor mild, agreeable; taste mild, agreeable.</p><p><bold><italic>Basidiospores</italic></bold> 6.5–8.5 × 4.5–5 µm [<italic>X</italic>– = 7.32–7.34 × 4.8–4.9 µm, <italic>X</italic>– = 1.49–1.52, (n = 2)], ellipsoid, smooth, thin-walled, hyaline, inamyloid, with granular contents or refractive droplets. <bold><italic>Basidia</italic></bold> (53–) 56–87 (–99) × 6–10 µm, narrowly clavate to subcylindrical, with 2–4 sterigmata, thin-walled, hyaline; subhymenium composed of cylindrical hyphae 3–5 µm diam. <bold><italic>Cystidia</italic></bold> absent. <bold><italic>Pileipellis</italic></bold> a cutis composed of hyphae 5–8 µm diam, intermingled in a compact arrangement, cylindrical, hyaline, inamyloid, with terminal hyphae cylindrical to somewhat subclavate, 62–75 × 6–10 µm, slightly thick-walled (&lt;1 µm thick), smooth, hyaline, inamyloid, usually abundant. <bold><italic>Pileus trama</italic></bold> composed of cylindrical hyphae, 3–8 µm diam, slightly thick-walled (&lt;1 µm thick), hyaline. <bold><italic>Hymenophoral trama</italic></bold> composed of hyphae 3–6 µm diam, thin-walled. Clamp connections present in all tissues.</p><fig id="F5" position="float" orientation="portrait"><object-id xmlns:xlink="http://www.w3.org/1999/xlink" content-type="doi" xlink:type="simple">10.3897/mycokeys.80.61443.figure5</object-id><object-id xmlns:xlink="http://www.w3.org/1999/xlink" content-type="arpha" xlink:type="simple">ECD348B8-01C2-56CD-BBB3-FA5AD590B2DF</object-id><label>Figure 5.</label><caption><p><italic><tp:taxon-name><tp:taxon-name-part taxon-name-part-type="genus" reg="Cantharellus">Cantharellus</tp:taxon-name-part> <tp:taxon-name-part taxon-name-part-type="species" reg="tabernensis">tabernensis</tp:taxon-name-part></tp:taxon-name></italic> (Herrera 131) <bold>a</bold> basidiospores <bold>b</bold> basidia <bold>c</bold> Terminal elements of the pileipellis <bold>d</bold> longitudinal section of pileipellis. Scale bars: 5 μm (<bold>a</bold>); 10 μm (<bold>b, c</bold>); 25 μm (<bold>d</bold>).</p></caption><graphic xmlns:xlink="http://www.w3.org/1999/xlink" xlink:href="mycokeys-80-091-g005.jpg" position="float" orientation="portrait" xlink:type="simple" id="oo_545053.jpg"><uri content-type="original_file" xlink:type="simple">https://binary.pensoft.net/fig/545053</uri></graphic></fig></tp:treatment-sec><tp:treatment-sec sec-type="habitat" id="SECID0ELXBI"><title>Habitat.</title><p>Solitary to gregarious, rare in the study area, on soil, in tropical oak forest, under <italic><tp:taxon-name><tp:taxon-name-part taxon-name-part-type="genus" reg="Quercus">Quercus</tp:taxon-name-part> <tp:taxon-name-part taxon-name-part-type="species" reg="oleoides">oleoides</tp:taxon-name-part></tp:taxon-name></italic> and <italic><tp:taxon-name><tp:taxon-name-part taxon-name-part-type="genus" reg="Quercus">Q.</tp:taxon-name-part> <tp:taxon-name-part taxon-name-part-type="species" reg="sapotifolia">sapotifolia</tp:taxon-name-part></tp:taxon-name></italic>, fruiting in June at the coastal plain of central Veracruz State, east coast of Mexico.</p></tp:treatment-sec><tp:treatment-sec sec-type="material" id="SECID0EHYBI"><title>Specimens examined.</title><p>Mexico. Veracruz, Municipality of Zentla, Road Puentecilla-La Piña, 837 m a.s.l.,11 Jun 2015, Herrera 120, 121;10 Sep 2015, Herrera 131 (all at XAL).</p></tp:treatment-sec><tp:treatment-sec sec-type="remarks" id="SECID0EMYBI"><title>Remarks.</title><p>In our phylogeny Mexican sequences of specimens Herrera 120 and 121 clustered (Fig. <xref ref-type="fig" rid="F1">1</xref>) with high values of Bootstrap and Bayesian posterior probabilities (96/0.99) with a sequence of the type specimen of <italic><tp:taxon-name><tp:taxon-name-part taxon-name-part-type="genus" reg="Cantharellus">Cantharellus</tp:taxon-name-part> <tp:taxon-name-part taxon-name-part-type="species" reg="tabernensis">tabernensis</tp:taxon-name-part></tp:taxon-name></italic> from U.S.A., produced by <xref ref-type="bibr" rid="B11">Buyck et al. (2014)</xref>. The morphological description provided above includes both mentioned specimens, and in fact, in the most relevant characters, those specimens agree with the species. It should be mentioned, however, that the following features recorded in the description provided by <xref ref-type="bibr" rid="B20">Feibelman et al. (1996)</xref> were not observed in the Mexican material: pileus mat felted overall, often umbilicate, sometimes perforated, basidia 4–5–6 -spored and dark plasmatic pigment confined to clavate terminal cells of the surface hyphae at disc.</p><p>The record presented here of <italic><tp:taxon-name><tp:taxon-name-part taxon-name-part-type="genus" reg="Cantharellus">C.</tp:taxon-name-part> <tp:taxon-name-part taxon-name-part-type="species" reg="tabernensis">tabernensis</tp:taxon-name-part></tp:taxon-name></italic>, in its turn provides additional information on the species distribution. It is known from the mixed pine and hardwood forests, usually near <italic><tp:taxon-name><tp:taxon-name-part taxon-name-part-type="genus" reg="Pinus">Pinus</tp:taxon-name-part> <tp:taxon-name-part taxon-name-part-type="species" reg="elliotii">elliotii</tp:taxon-name-part></tp:taxon-name></italic> Engelm., at the Gulf coastal plain in Texas, Mississippi, and Louisiana states in USA (<xref ref-type="bibr" rid="B20">Feibelman et al. 1996</xref>), and now <italic><tp:taxon-name><tp:taxon-name-part taxon-name-part-type="genus" reg="Cantharellus">C.</tp:taxon-name-part> <tp:taxon-name-part taxon-name-part-type="species" reg="tabernensis">tabernensis</tp:taxon-name-part></tp:taxon-name></italic> is known also in the tropical <italic><tp:taxon-name><tp:taxon-name-part taxon-name-part-type="genus" reg="Quercus">Quercus</tp:taxon-name-part></tp:taxon-name></italic> forest from Veracruz, in the coastal plain of Veracruz state in the Gulf of Mexico.</p></tp:treatment-sec><tp:treatment-sec><!--Section generated to contain objects referenced in tp:taxon-treatment.--><fig id="F2" position="float" orientation="portrait"><object-id xmlns:xlink="http://www.w3.org/1999/xlink" content-type="doi" xlink:type="simple">10.3897/mycokeys.80.61443.figure2</object-id><object-id xmlns:xlink="http://www.w3.org/1999/xlink" content-type="arpha" xlink:type="simple">DC15697E-345D-5D01-B0AC-6A1DAD5577B5</object-id><label>Figure 2.</label><caption><p>Basidiomes of <italic><tp:taxon-name><tp:taxon-name-part taxon-name-part-type="genus" reg="Cantharellus">Cantharellus</tp:taxon-name-part></tp:taxon-name></italic> species <bold>a, b</bold><italic><tp:taxon-name><tp:taxon-name-part taxon-name-part-type="genus" reg="Cantharellus">C.</tp:taxon-name-part> <tp:taxon-name-part taxon-name-part-type="species" reg="veraecrucis">veraecrucis</tp:taxon-name-part></tp:taxon-name></italic> (<bold>a</bold> Bandala 4505, holotype <bold>b</bold> Herrera 142) <bold>c, d</bold><italic><tp:taxon-name><tp:taxon-name-part taxon-name-part-type="genus" reg="Cantharellus">C.</tp:taxon-name-part> <tp:taxon-name-part taxon-name-part-type="species" reg="parvoflavus">parvoflavus</tp:taxon-name-part></tp:taxon-name></italic> (<bold>c</bold> Montoya 5423, holotype <bold>d</bold> Herrera 229) <bold>e, f</bold><italic><tp:taxon-name><tp:taxon-name-part taxon-name-part-type="genus" reg="Cantharellus">C.</tp:taxon-name-part> <tp:taxon-name-part taxon-name-part-type="species" reg="tabernensis">tabernensis</tp:taxon-name-part></tp:taxon-name></italic> (<bold>e</bold> Herrera 120 <bold>f</bold> Herrera 131). Scale bars: 10 mm.</p></caption><graphic xmlns:xlink="http://www.w3.org/1999/xlink" xlink:href="mycokeys-80-091-g002.jpg" position="float" orientation="portrait" xlink:type="simple" id="oo_545050.jpg"><uri content-type="original_file" xlink:type="simple">https://binary.pensoft.net/fig/545050</uri></graphic></fig><fig id="F1" position="float" orientation="portrait"><object-id xmlns:xlink="http://www.w3.org/1999/xlink" content-type="doi" xlink:type="simple">10.3897/mycokeys.80.61443.figure1</object-id><object-id xmlns:xlink="http://www.w3.org/1999/xlink" content-type="arpha" xlink:type="simple">0040CC88-AB13-566D-8C51-043E52E103D5</object-id><label>Figure 1.</label><caption><p>Phylogenetic relationships within <italic><tp:taxon-name><tp:taxon-name-part taxon-name-part-type="genus" reg="Cantharellus">Cantharellus</tp:taxon-name-part></tp:taxon-name></italic> species inferred from the combined <abbrev xmlns:xlink="http://www.w3.org/1999/xlink" xlink:title="large subunit of the ribosome" id="ABBRID0EWRAI" xlink:type="simple">nLSU</abbrev> (large subunit of the ribosome) and <italic><abbrev xmlns:xlink="http://www.w3.org/1999/xlink" xlink:title="transcription elongation factor 1-alpha" id="ABBRID0E2RAI" xlink:type="simple">tef-1α</abbrev></italic> (transcription elongation factor 1-alpha) sequences, by maximum likelihood method and Bayesian inference. The new species are indicated in bold letters. Bootstrap scores (only values ≥ 70) and Bayesian Posterior Probabilities (only values ≥ 0.90) are indicated above branches.</p></caption><graphic xmlns:xlink="http://www.w3.org/1999/xlink" xlink:href="mycokeys-80-091-g001.jpg" position="float" orientation="portrait" xlink:type="simple" id="oo_545049.jpg"><uri content-type="original_file" xlink:type="simple">https://binary.pensoft.net/fig/545049</uri></graphic></fig></tp:treatment-sec><ref-list><ref id="B11"><mixed-citation xmlns:xlink="http://www.w3.org/1999/xlink" xlink:type="simple"><person-group><name name-style="western"><surname>Buyck</surname><given-names>B</given-names></name><name name-style="western"><surname>Kauff</surname><given-names>F</given-names></name><name name-style="western"><surname>Eyssartier</surname><given-names>G</given-names></name><name name-style="western"><surname>Couloux</surname><given-names>A</given-names></name><name name-style="western"><surname>Hofstetter</surname><given-names>V</given-names></name></person-group> (<year>2014</year>) <article-title>A multilocus phylogeny for worldwide <italic><tp:taxon-name><tp:taxon-name-part taxon-name-part-type="genus">Cantharellus</tp:taxon-name-part></tp:taxon-name></italic> (<tp:taxon-name><tp:taxon-name-part taxon-name-part-type="order">Cantharellales</tp:taxon-name-part></tp:taxon-name>, <tp:taxon-name><tp:taxon-name-part taxon-name-part-type="subclass">Agaricomycetidae</tp:taxon-name-part></tp:taxon-name>).</article-title><source>Fungal Diversity</source><volume>64</volume>(<issue>1</issue>): <fpage>101</fpage>–<lpage>121</lpage>. <ext-link xlink:type="simple" ext-link-type="doi" xlink:href="10.1007/s13225-013-0272-3">https://doi.org/10.1007/s13225-013-0272-3</ext-link></mixed-citation></ref><ref id="B20"><mixed-citation xmlns:xlink="http://www.w3.org/1999/xlink" xlink:type="simple"><person-group><name name-style="western"><surname>Feibelman</surname><given-names>TP</given-names></name><name name-style="western"><surname>Bennett</surname><given-names>JW</given-names></name><name name-style="western"><surname>Cibula</surname><given-names>WG</given-names></name></person-group> (<year>1996</year>) <article-title><italic><tp:taxon-name><tp:taxon-name-part taxon-name-part-type="genus">Cantharellus</tp:taxon-name-part> <tp:taxon-name-part taxon-name-part-type="species">tabernensis</tp:taxon-name-part></tp:taxon-name></italic>: A new species from the Southeastern United States.</article-title><source>Mycologia</source><volume>88</volume>(<issue>2</issue>): <fpage>295</fpage>–<lpage>301</lpage>. <ext-link xlink:type="simple" ext-link-type="doi" xlink:href="10.1080/00275514.1996.12026655">https://doi.org/10.1080/00275514.1996.12026655</ext-link></mixed-citation></ref></ref-list></tp:taxon-treatment>
