# Supplementary material for: Two new species and a new record of yellow Cantharellus from tropical Quercus forests in eastern Mexico with the proposal of a new name for the replacement of Craterellus confluens
Source: MycoKeys. 2021 May 20;80:91–114. doi: 10.3897/mycokeys.80.61443 (PMC8159916; doi:10.3897/mycokeys.80.61443)
Supplement: XML Treatment for Cantharellus furcatus [file mycokeys.80.61443-treatment4.xml]

<!DOCTYPE tp:taxon-treatment
  PUBLIC "-//TaxonX//DTD Taxonomic Treatment Publishing DTD v0 20100105//EN" "tax-treatment-NSO.dtd">
<tp:taxon-treatment xmlns:tp="http://www.plazi.org/taxpub"><tp:treatment-meta><kwd-group><label>Taxon classification</label><kwd><named-content xmlns:xlink="http://www.w3.org/1999/xlink" content-type="kingdom">Fungi</named-content></kwd><kwd><named-content xmlns:xlink="http://www.w3.org/1999/xlink" content-type="order">Scleractinia</named-content></kwd><kwd><named-content xmlns:xlink="http://www.w3.org/1999/xlink" content-type="family">Fungiidae</named-content></kwd></kwd-group><mixed-citation publication-type="journal"><person-group><name><surname>Montoya</surname><given-names>Leticia</given-names></name><name><surname>Herrera</surname><given-names>Mariana</given-names></name><name><surname>Bandala</surname><given-names>Victor M.</given-names></name><name><surname>Ramos</surname><given-names>Antero</given-names></name></person-group><article-title>Two new species and a new record of yellow <italic><tp:taxon-name><tp:taxon-name-part taxon-name-part-type="genus" reg="Cantharellus">Cantharellus</tp:taxon-name-part></tp:taxon-name></italic> from tropical <italic><tp:taxon-name><tp:taxon-name-part taxon-name-part-type="genus" reg="Quercus">Quercus</tp:taxon-name-part></tp:taxon-name></italic> forests in eastern Mexico with the proposal of a new name for the replacement of <italic><tp:taxon-name><tp:taxon-name-part taxon-name-part-type="genus" reg="Craterellus">Craterellus</tp:taxon-name-part> <tp:taxon-name-part taxon-name-part-type="species" reg="confluens">confluens</tp:taxon-name-part></tp:taxon-name></italic></article-title><source>MycoKeys</source><day>20</day><month>5</month><year>2021</year><volume>80</volume><fpage>91</fpage><lpage>114</lpage><pub-id pub-id-type="doi">10.3897/mycokeys.80.61443</pub-id></mixed-citation></tp:treatment-meta><tp:nomenclature><tp:taxon-name><object-id xmlns:xlink="http://www.w3.org/1999/xlink" content-type="arpha" xlink:type="simple">234CFE08-12A4-5D7D-8EB7-A3EABC316ACB</object-id>
                <tp:taxon-name-part taxon-name-part-type="genus" reg="Cantharellus">Cantharellus</tp:taxon-name-part>
                <tp:taxon-name-part taxon-name-part-type="species" reg="furcatus">furcatus</tp:taxon-name-part>
                <object-id xmlns:xlink="http://www.w3.org/1999/xlink" content-type="mycobank" xlink:type="simple">838107</object-id>
              </tp:taxon-name><tp:taxon-authority>Bandala, Montoya &amp; Ramos</tp:taxon-authority><tp:taxon-status xmlns:xlink="http://www.w3.org/1999/xlink" xlink:type="simple">nom. nov.</tp:taxon-status><tp:nomenclature-citation-list><tp:nomenclature-citation><tp:taxon-name><tp:taxon-name-part taxon-name-part-type="genus" reg="Craterellus"/> <tp:taxon-name-part taxon-name-part-type="species" reg="confluens"/></tp:taxon-name><comment>Bas. <tp:taxon-name><tp:taxon-name-part taxon-name-part-type="genus" reg="Craterellus">Craterellus</tp:taxon-name-part> <tp:taxon-name-part taxon-name-part-type="species" reg="confluens">confluens</tp:taxon-name-part></tp:taxon-name> Berk. &amp; M.A. Curtis, J. Linn. Soc., Bot. 9: 423 (1867). </comment></tp:nomenclature-citation><tp:nomenclature-citation><tp:taxon-name><tp:taxon-name-part taxon-name-part-type="genus" reg="Cantharellus"/> <tp:taxon-name-part taxon-name-part-type="species" reg="confluens"/></tp:taxon-name><comment>Syn. <tp:taxon-name><tp:taxon-name-part taxon-name-part-type="genus" reg="Cantharellus">Cantharellus</tp:taxon-name-part> <tp:taxon-name-part taxon-name-part-type="species" reg="confluens">confluens</tp:taxon-name-part></tp:taxon-name> (Berk. &amp; M.A. Curtis) R.H. Petersen, Sydowia 32: 201 (1979) nom. illeg. </comment></tp:nomenclature-citation><tp:nomenclature-citation><tp:taxon-name><tp:taxon-name-part taxon-name-part-type="genus" reg="Cantharellus"/> <tp:taxon-name-part taxon-name-part-type="species" reg="confluens"/></tp:taxon-name><comment>Non <tp:taxon-name><tp:taxon-name-part taxon-name-part-type="genus" reg="Cantharellus">Cantharellus</tp:taxon-name-part> <tp:taxon-name-part taxon-name-part-type="species" reg="confluens">confluens</tp:taxon-name-part></tp:taxon-name> (Schwein.) Schwein., Trans. Am. Phil. Soc., New Series 4: 153 (1834). </comment></tp:nomenclature-citation><tp:nomenclature-citation><tp:taxon-name><tp:taxon-name-part taxon-name-part-type="genus" reg="Merulius"/> <tp:taxon-name-part taxon-name-part-type="species" reg="confluens"/></tp:taxon-name><comment>= <tp:taxon-name><tp:taxon-name-part taxon-name-part-type="genus" reg="Merulius">Merulius</tp:taxon-name-part> <tp:taxon-name-part taxon-name-part-type="species" reg="confluens">confluens</tp:taxon-name-part></tp:taxon-name> Schwein., Schr. Nat. Ges. Leipzig 1: 92 (66 in reprint) (1822). </comment></tp:nomenclature-citation><tp:nomenclature-citation><tp:taxon-name><tp:taxon-name-part taxon-name-part-type="genus" reg="Byssomerulius"/> <tp:taxon-name-part taxon-name-part-type="species" reg="corium"/></tp:taxon-name><comment>= <tp:taxon-name><tp:taxon-name-part taxon-name-part-type="genus" reg="Byssomerulius">Byssomerulius</tp:taxon-name-part> <tp:taxon-name-part taxon-name-part-type="species" reg="corium">corium</tp:taxon-name-part></tp:taxon-name> (Pers.: Fr.) Parmasto, Eesti NSV Tead. Akad. Toim., ser Biol. 16: 383 (1967). </comment></tp:nomenclature-citation></tp:nomenclature-citation-list></tp:nomenclature><tp:treatment-sec sec-type="Holotype" id="SECID0EZJCI"><title>Holotype.</title><p>Mexico. Veracruz, Orizaba. Botteri 6 [ex herb. M.J. Berkeley] KM 173247 (K).</p></tp:treatment-sec><tp:treatment-sec sec-type="Gene sequences ex-holotype" id="SECID0E5JCI"><title>Gene sequences ex-holotype.</title><p><abbrev xmlns:xlink="http://www.w3.org/1999/xlink" xlink:title="large subunit of the ribosome" id="ABBRID0EEKCI" xlink:type="simple">nLSU</abbrev><ext-link xmlns:xlink="http://www.w3.org/1999/xlink" ext-link-type="gen" xlink:href="MT371345" xlink:type="simple">MT371345</ext-link>.</p></tp:treatment-sec><tp:treatment-sec sec-type="etymology" id="SECID0ENKCI"><title>Etymology.</title><p>From <italic><tp:taxon-name><tp:taxon-name-part taxon-name-part-type="genus" reg="Cantharellus"/><tp:taxon-name-part taxon-name-part-type="species" reg="furcatus">furcatus</tp:taxon-name-part></tp:taxon-name></italic> (Lat.): forked, referring to a bifurcation developed in the basidiome.</p></tp:treatment-sec><tp:treatment-sec sec-type="remarks" id="SECID0E4KCI"><title>Remarks.</title><p>Presumably having been separated from the entire collection, the holotype specimen consists of a single unipileate basidiome but the diagnostic feature mentioned by <xref ref-type="bibr" rid="B4">Berkeley (1867)</xref> “… stem divided above into numerous pilei…”, a feature practically not observed in close related species (<italic><tp:taxon-name><tp:taxon-name-part taxon-name-part-type="genus" reg="Cantharellus">C.</tp:taxon-name-part> <tp:taxon-name-part taxon-name-part-type="species" reg="flavolateritius">flavolateritius</tp:taxon-name-part></tp:taxon-name></italic>, <italic><tp:taxon-name><tp:taxon-name-part taxon-name-part-type="genus" reg="Cantharellus">C.</tp:taxon-name-part> <tp:taxon-name-part taxon-name-part-type="species" reg="lateritius">lateritius</tp:taxon-name-part></tp:taxon-name></italic>, <italic><tp:taxon-name><tp:taxon-name-part taxon-name-part-type="genus" reg="Cantharellus">C.</tp:taxon-name-part> <tp:taxon-name-part taxon-name-part-type="species" reg="veraecrucis">veraecrucis</tp:taxon-name-part></tp:taxon-name></italic>) is present, as noted and depicted by <xref ref-type="bibr" rid="B6">Burt (1914)</xref>, in the isotype collection at Farlow Herbarium (<ext-link xmlns:xlink="http://www.w3.org/1999/xlink" xlink:type="simple" ext-link-type="uri" xlink:href="https://huh.harvard.edu/pages/farlow-herbarium-fh">https://huh.harvard.edu/pages/farlow-herbarium-fh</ext-link>), and it is well-depicted and described for collections from SE USA studied by <xref ref-type="bibr" rid="B46">Petersen (1979)</xref>. The particularity of producing multipileate basidiomes and/or with fused stipes, in combination with the smooth pileus surface, pileus and hymenophore predominantly orange colored (<italic>aurantiacus</italic> in the diagnosis) hymenophore rugulose, irregularly forking and anastomosing, rarely smooth, with yellow stipe and lacking pinkish shades (<xref ref-type="bibr" rid="B46">Petersen 1979</xref>), are the distinctive macroscopic features of <italic><tp:taxon-name><tp:taxon-name-part taxon-name-part-type="genus" reg="Cantharellus">C.</tp:taxon-name-part> <tp:taxon-name-part taxon-name-part-type="species" reg="furcatus">furcatus</tp:taxon-name-part></tp:taxon-name></italic>.</p><p>The holotype specimen Botteri 6 (at K) of <italic><tp:taxon-name><tp:taxon-name-part taxon-name-part-type="genus" reg="Craterellus">Cr.</tp:taxon-name-part> <tp:taxon-name-part taxon-name-part-type="species" reg="confluens">confluens</tp:taxon-name-part></tp:taxon-name></italic> was preserved in such a poor condition that it does not allow a proper rehydration of the tissues. The microscopic features recovered were: basidiospores of 7.5–8.5 × 5–6 µm (<italic>X</italic>– = 7.8 × 5.3 µm), <italic>Q</italic>– = 1.46, broadly ellipsoid to ellipsoid, some subglobose, somewhat flattened adaxially, smooth, hyaline, thin-walled, inamyloid. Pileipellis a cutis composed of cylindrical hyphae 5–7 µm diam, compactly arranged, hyaline, yellowish colored in group; terminal hyphae 36–57 × 8–12 µm, clavate to broadly clavate, scattered, smooth, hyaline, inamyloid, thin to thick-walled (&lt;1 µm thick). Clamp connections present (Fig. <xref ref-type="fig" rid="F6">6</xref>). In the holotype <xref ref-type="bibr" rid="B46">Petersen (1979)</xref> registered basidiospores of 6.7–8.9 × 4.8–5.9 µm, <italic>Q</italic>– = 1.29–1.54 and of 7–10 × 5–6.3 µm, while in the isotype collection there is an annotation made in 1980 by Dr. H.E. Bigelow, describing basidiospores: 8–10 × 5.5–6.5 µm, ellipsoid or broadly ellipsoid or subglobose, smooth, inamyloid, basidia mostly collapsed, ± 41–52 × 6–7.5 µm, pileus with hyphae 4–10 µm diam, clamped, pigment apparently intracellular (<ext-link xmlns:xlink="http://www.w3.org/1999/xlink" xlink:type="simple" ext-link-type="uri" xlink:href="https://huh.harvard.edu/pages/farlow-herbarium-fh">https://huh.harvard.edu/pages/farlow-herbarium-fh</ext-link>).</p><fig id="F6" position="float" orientation="portrait"><object-id xmlns:xlink="http://www.w3.org/1999/xlink" content-type="doi" xlink:type="simple">10.3897/mycokeys.80.61443.figure6</object-id><object-id xmlns:xlink="http://www.w3.org/1999/xlink" content-type="arpha" xlink:type="simple">D5505C79-51D4-5C08-AF2B-2827192B619C</object-id><label>Figure 6.</label><caption><p><italic><tp:taxon-name><tp:taxon-name-part taxon-name-part-type="genus" reg="Cantharellus">Cantharellus</tp:taxon-name-part> <tp:taxon-name-part taxon-name-part-type="species" reg="furcatus">furcatus</tp:taxon-name-part></tp:taxon-name></italic> (Botteri 6, holotype of <italic><tp:taxon-name><tp:taxon-name-part taxon-name-part-type="genus" reg="Craterellus">Craterellus</tp:taxon-name-part> <tp:taxon-name-part taxon-name-part-type="species" reg="confluens">confluens</tp:taxon-name-part></tp:taxon-name></italic>) <bold>a</bold> basidiospores <bold>b</bold> terminal elements of the pileipellis. Scale bars: 5 μm (<bold>a</bold>); 10 μm (<bold>b</bold>).</p></caption><graphic xmlns:xlink="http://www.w3.org/1999/xlink" xlink:href="mycokeys-80-091-g006.jpg" position="float" orientation="portrait" xlink:type="simple" id="oo_545054.jpg"><uri content-type="original_file" xlink:type="simple">https://binary.pensoft.net/fig/545054</uri></graphic></fig><fig id="F7" position="float" orientation="portrait"><object-id xmlns:xlink="http://www.w3.org/1999/xlink" content-type="doi" xlink:type="simple">10.3897/mycokeys.80.61443.figure7</object-id><object-id xmlns:xlink="http://www.w3.org/1999/xlink" content-type="arpha" xlink:type="simple">2F7C83B8-AC2D-5863-BF8B-53067ADFDCC1</object-id><label>Figure 7.</label><caption><p>Terminal elements of the pileipellis of <italic><tp:taxon-name><tp:taxon-name-part taxon-name-part-type="genus" reg="Cantharellus">Cantharellus</tp:taxon-name-part></tp:taxon-name></italic> species <bold>a, b</bold><italic><tp:taxon-name><tp:taxon-name-part taxon-name-part-type="genus" reg="Cantharellus">C.</tp:taxon-name-part> <tp:taxon-name-part taxon-name-part-type="species" reg="lateritius">lateritius</tp:taxon-name-part></tp:taxon-name></italic> (<bold>a</bold> Buyck 05.058 <bold>b</bold> Buyck 07.025 epitype) <bold>c</bold><italic><tp:taxon-name><tp:taxon-name-part taxon-name-part-type="genus" reg="Cantharellus">C.</tp:taxon-name-part> <tp:taxon-name-part taxon-name-part-type="species" reg="veraecrucis">veraecrucis</tp:taxon-name-part></tp:taxon-name></italic> (Bandala 4505, holotype). Scale bar: 10 μm.</p></caption><graphic xmlns:xlink="http://www.w3.org/1999/xlink" xlink:href="mycokeys-80-091-g007.jpg" position="float" orientation="portrait" xlink:type="simple" id="oo_545055.jpg"><uri content-type="original_file" xlink:type="simple">https://binary.pensoft.net/fig/545055</uri></graphic></fig></tp:treatment-sec><ref-list><ref id="B4"><mixed-citation xmlns:xlink="http://www.w3.org/1999/xlink" xlink:type="simple"><person-group><name name-style="western"><surname>Berkeley</surname><given-names>MJ</given-names></name></person-group> (<year>1867</year>) <article-title>On some new fungi from Mexico.</article-title><source>Journal of the Linnean Society of London, Botany</source><volume>9</volume>(<issue>39</issue>): <fpage>423</fpage>–<lpage>425</lpage>. <ext-link xlink:type="simple" ext-link-type="doi" xlink:href="10.1111/j.1095-8339.1867.tb01307.x">https://doi.org/10.1111/j.1095-8339.1867.tb01307.x</ext-link></mixed-citation></ref><ref id="B6"><mixed-citation xmlns:xlink="http://www.w3.org/1999/xlink" xlink:type="simple"><person-group><name name-style="western"><surname>Burt</surname><given-names>EA</given-names></name></person-group> (<year>1914</year>) <article-title>The <tp:taxon-name><tp:taxon-name-part taxon-name-part-type="family">Thelephoraceae</tp:taxon-name-part></tp:taxon-name> of North America. II. <italic><tp:taxon-name><tp:taxon-name-part taxon-name-part-type="genus">Craterellus</tp:taxon-name-part></tp:taxon-name></italic>.</article-title><source>Annals of the Missouri Botanical Garden</source><volume>1</volume>(<issue>3</issue>): <fpage>327</fpage>–<lpage>350</lpage>. <ext-link xlink:type="simple" ext-link-type="doi" xlink:href="10.2307/2990079">https://doi.org/10.2307/2990079</ext-link></mixed-citation></ref><ref id="B46"><mixed-citation xmlns:xlink="http://www.w3.org/1999/xlink" xlink:type="simple"><person-group><name name-style="western"><surname>Petersen</surname><given-names>RH</given-names></name></person-group> (<year>1979</year>) <article-title>Notes on cantharelloid fungi X. <italic><tp:taxon-name><tp:taxon-name-part taxon-name-part-type="genus">Cantharellus</tp:taxon-name-part> <tp:taxon-name-part taxon-name-part-type="species">confluens</tp:taxon-name-part></tp:taxon-name></italic> and <italic><tp:taxon-name><tp:taxon-name-part taxon-name-part-type="genus">C.</tp:taxon-name-part> <tp:taxon-name-part taxon-name-part-type="species">lateritius</tp:taxon-name-part></tp:taxon-name></italic>, <italic><tp:taxon-name><tp:taxon-name-part taxon-name-part-type="genus">Craterellus</tp:taxon-name-part> <tp:taxon-name-part taxon-name-part-type="species">odoratus</tp:taxon-name-part></tp:taxon-name></italic> and <italic><tp:taxon-name><tp:taxon-name-part taxon-name-part-type="genus">C.</tp:taxon-name-part> <tp:taxon-name-part taxon-name-part-type="species">aureus</tp:taxon-name-part></tp:taxon-name></italic>.</article-title><source>Sydowia</source><volume>32</volume>: <fpage>198</fpage>–<lpage>208</lpage>.</mixed-citation></ref></ref-list></tp:taxon-treatment>
